# Supplementary material for: A pan-genotypic indirect competitive ELISA for serological detection of pigeon circovirus antibodies
Source: Front Microbiol. 2025 Jul 30;16:1612715. doi: 10.3389/fmicb.2025.1612715 (PMC12343533; doi:10.3389/fmicb.2025.1612715)
Supplement: Supplementary file 4 [file Table_1.xlsx]

## Sheet: Sheet1
序号	Accession number	Strain name	Region	Collection year	Genome size (bp)	Cap length (bp)	Cap start codon	Rep length (bp)
1	AF252610.1	CoCV	Germany	-	2037	822	ATA	954
2	AJ298229.1	9030	Northern Ireland/UK	-	2037	822	ATA	954
3	AJ298230.1	7050	Northern Ireland/UK	-	2036	822	ATA	954
4	DQ090944.2	zj2	Zhejiang/China	-	2039	822	ATG	954
5	DQ090945.2	zj1	Zhejiang/China	-	2039	822	ATG	954
6	DQ915950.1	Ita 4B	Italy	-	2040	825	ATG	948
7	DQ915956.1	Bel 936	Belgium	-	2038	822	ATG	948
8	DQ915957.1	Bel 18	Belgium	-	2032	813	ATG	948
9	DQ915958.1	Bel 20	Belgium	-	2032	813	ATG	948
10	DQ915959.1	Dove	Australia	-	2039	822	ATG	954
11	DQ915960.1	Fra A40042	France	-	2037	822	ATA	954
12	DQ915961.1	US 93A	USA	-	2037	822	ATA	954
13	DQ915962.1	US 002180	USA	-	2037	822	ATA	954
14	EU840176.1	SRK/US/01	USA	2003	2041	822	ATG	948
15	HQ738642.1	NGchicken38	Nigeria	2009	2036	822	ATA	954
16	JN183455.1	fj1	Fujian/China	2009	2037	822	ATG	954
17	KF738843.1	PL102	Poland	2011	2040	825	ATG	954
18	KF738844.1	PL114	Poland	2011	2038	822	ATG	948
19	KF738845.1	PL124	Poland	2011	2037	822	ATG	954
20	KF738846.1	PL13	Poland	2002	2041	819	ATG	948
21	KF738847.1	PL14	Poland	2002	2034	819	ATG	954
22	KF738848.1	PL170	Poland	2012	2036	822	ATG	954
23	KF738849.1	PL172	Poland	2012	2041	822	ATG	948
24	KF738850.1	PL177	Poland	2012	2037	822	ATG	948
25	KF738851.1	PL188	Poland	2012	2036	822	ATG	954
26	KF738852.1	PL189	Poland	2012	2036	822	ATG	954
27	KF738853.1	PL197	Poland	2013	2036	822	ATG	954
28	KF738854.1	PL201	Poland	2013	2043	825	ATG	954
29	KF738855.1	PL40	Poland	2002	2042	822	ATG	954
30	KF738856.1	PL43	Poland	2002	2038	822	ATG	948
31	KF738857.1	PL44A	Poland	2003	2038	822	ATG	948
32	KF738858.1	PL44B	Poland	2002	2043	822	ATG	948
33	KF738859.1	PL48	Poland	2011	2037	822	ATG	954
34	KF738860.1	PL53	Poland	2011	2035	816	ATG	948
35	KF738861.1	PL57	Poland	2011	2037	822	ATG	954
36	KF738862.1	PL58	Poland	2011	2038	822	ATG	948
37	KF738863.1	PL60	Poland	2011	2038	822	ATG	948
38	KF738864.1	PL62	Poland	2011	2038	822	ATG	948
39	KF738865.1	PL63	Poland	2011	2041	819	ATG	948
40	KF738866.1	PL66A	Poland	2011	2037	822	ATG	954
41	KF738867.1	PL66B	Poland	2011	2034	819	ATG	954
42	KF738868.1	PL67	Poland	2011	2037	822	ATG	954
43	KF738869.1	PL7	Poland	2011	2037	822	ATG	954
44	KF738870.1	PL89	Poland	2011	2037	822	ATG	954
45	KF738871.1	PL89X	Poland	2011	2037	822	ATG	954
46	KF738872.1	PL94	Poland	2011	2037	822	ATG	954
47	KJ704801.1	AHBZ	China	2013	2032	-	-	954
48	KJ704802.1	HBLF-E2	China	2013	2031	-	-	954
49	KJ704803.1	JSNJ	China	2013	2039	-	-	954
50	KJ704804.1	NJPK-21	China	2013	2035	-	-	954
51	KJ704805.1	SDDZ	China	2013	2037	-	-	954
52	KJ704806.1	SHWH-AB4	China	2013	2033	-	-	954
53	KX108780.1	GF42/GuangDong/2014	China	2014	2037	822	ATG	954
54	KX108781.1	GF86/GuangDong/2014	China	2014	2034	819	ATG	954
55	KX108782.1	SF77/ShangHai/2014	China	2014	2037	822	ATG	954
56	KX108783.1	GF67/GuangDong/2014	China	2014	2040	825	ATG	954
57	KX108784.1	JF6/JiangSu/2014	China	2014	2037	822	ATG	954
58	KX108785.1	GF68/GuangDong/2014	China	2014	2037	822	ATG	954
59	KX108786.1	G2798/GuangDong/2014	China	2014	2037	822	ATG	954
60	KX108787.1	GF69/GuangDong/2014	China	2014	2037	822	ATG	954
61	KX108788.1	GH1811/GuangDong/2014	China	2014	2037	822	ATG	954
62	KX108789.1	GF64/ShangHai/2014	China	2014	2037	822	ATG	954
63	KX108790.1	GF85/Guangdong/2014	China	2014	2034	819	ATG	954
64	KX108791.1	SF76/ShangHai/2014	China	2014	2037	822	ATG	954
65	KX108792.1	GF103/Guangdong/2014	China	2014	2037	822	ATG	954
66	KX108793.1	JF9/JiangSu/2014	China	2014	2040	825	ATG	954
67	KX108794.1	SF85/Shanghai/2014	China	2014	2037	822	ATG	954
68	KX108795.1	JF2/JiangSu/2014	China	2014	2037	822	ATG	954
69	KX108796.1	SF78/ShangHai/2014	China	2014	2031	816	ATG	954
70	KX108797.1	JF3/JiangSu/2014	China	2014	2040	825	ATG	954
71	KX108798.1	GF54/GuangDong/2014	China	2014	2031	816	ATG	954
72	KX108799.1	GF71/GuangDong/2014	China	2014	2031	816	ATG	954
73	KX108800.1	GF104/GuangDong/2014	China	2014	2037	822	ATG	954
74	KX108801.1	JF45/JiangSu/2014	China	2014	2037	-	-	954
75	KX108802.1	GF81/GuangDong/2014	China	2014	2037	822	ATG	954
76	KX108803.1	SF80/ShangHai/2014	China	2014	2037	822	ATG	954
77	KX108804.1	GF46/GuangDong/2014	China	2014	2037	822	ATG	954
78	KX108805.1	GF82/GuangDdong/201	China	2014	2031	816	ATG	954
79	KX108806.1	GF17/GuangDong/2014	China	2014	2031	816	ATG	954
80	KX108807.1	GF53/GuangDong/2014	China	2014	2031	816	ATG	954
81	KX108808.1	SF81/ShangHai/2014	China	2014	2037	-	-	954
82	KX108809.1	JF8/JiangSu/2014	China	2014	2031	816	ATG	954
83	KX108810.1	SF335/ShangHai/2014	China	2014	2037	822	ATG	954
84	KX108811.1	GF13/GuangDong/2014	China	2014	2031	816	ATG	954
85	KX108812.1	GF43/GuangDong/2014	China	2014	2034	819	ATG	954
86	KX108813.1	GF87/GuangDong/2014	China	2014	2034	819	ATG	954
87	KX108814.1	SF86/ShangHai/2014	China	2014	2037	822	ATG	954
88	KX108815.1	GF84/GuangDong/2014	China	2014	2037	822	ATG	954
89	KX108816.1	GF80/GuangDong/2014	China	2014	2040	825	ATG	954
90	KX108817.1	GF16/GuangDong/2014	China	2014	2031	816	ATG	954
91	KX108818.1	GF90/GuangDong/2014	China	2014	2034	819	ATG	954
92	KX108819.1	AF100/AnHui/2014	China	2014	2037	-	-	954
93	KX108820.1	SF82/ShangHai/2014	China	2014	2038	-	-	954
94	KX108821.1	GF88/GuangDong/2014	China	2014	2034	819	ATG	954
95	KX108822.1	SF83/ShangHai/2014	China	2014	2037	-	-	954
96	KX108823.1	GF45/GuangDong/2014	China	2014	2031	816	ATG	954
97	KX108824.1	AF104/AnHui/2014	China	2014	2037	-	-	954
98	KX108825.1	GH1834/GuangDong/2014	China	2014	2031	816	ATG	954
99	KX108826.1	JF007/JiangSu/2014	China	2014	2031	816	ATG	954
100	KX108827.1	SF079/ShangHai/2014	China	2014	2034	819	ATG	954
101	KX431143.1	JS15-1	China	2015	2034	816	ATG	948
102	KX808543.1	PR1625	Brazil	2014	2041	825	ATG	948
103	KY114965.1	RS0120	Brazil	2014	2041	825	ATG	948
104	KY688190.1	JL	China	2015	2038	-	-	954
105	LC035390.1	PiCV/Japan/2/2010	Japan	2010	2041	822	ATG	948
106	MF136680.1	PiCV/P02/AUS	Australia	2013	2037	822	ATG	954
107	MF136681.1	PiCV/P03/AUS	Australia	2013	2039	825	ATG	954
108	MF136682.1	PiCV/P05/AUS	Australia	2013	2037	822	ATG	954
109	MF136684.1	PiCV/P08/AUS	Australia	2013	2037	822	ATG	954
110	MF136685.1	PiCV/P09/AUS	Australia	2013	2037	-	-	954
111	MF136686.1	PiCV/P10/AUS	Australia	2013	2037	822	ATG	954
112	MF136687.1	PiCV/P11/AUS	Australia	2013	2037	822	ATG	954
113	MF136688.1	PiCV/P12/AUS	Australia	2013	2034	819	ATG	954
114	MF136689.1	PiCV/P13/AUS	Australia	2013	2039	822	ATG	954
115	MF136690.1	PiCV/P14/AUS	Australia	2013	2033	819	ATG	948
116	MF136691.1	PiCV/P15/AUS	Australia	2013	2037	822	ATG	954
117	MF136692.1	PiCV/P17/AUS	Australia	2013	2037	822	ATG	954
118	MF576431.1	PCV/11D-2017	China	2017	2041	822	ATG	948
119	MF576432.1	PCV/FJ1729	China	2017	2037	822	ATG	954
120	MF621931.1	GC-MA1/2016	Brazil	2016	2038	822	ATG	948
121	MF664481.1	POA-MA2/2016	Brazil	2016	2038	822	ATA	948
122	MF664482.1	SL-MA4/2016	Brazil	2016	2040	822	ATG	948
123	MF664483.1	SC-MA21/2016	Brazil	2016	2041	825	ATG	948
124	MF664484.1	RG-MA5/2016	Brazil	2016	2038	822	ATA	948
125	MN920392.1	nm-szw6	Inner Mongolia/China	2015	2042	822	ATG	948
126	MT614188.1	XJ1	China	2018	2031	816	ATG	954
127	MW041253.1	TJ 62	China	2019	2032	813	ATG	948
128	MW181925.1	TF1/SN/2016	China	2016	2037	822	ATA	954
129	MW181926.1	TF2/SN/2016	China	2016	2032	813	ATG	948
130	MW181927.1	TF3/SN/2016	China	2016	2032	813	ATG	948
131	MW181928.1	TF4/SN/2016	China	2016	2035	816	ATG	948
132	MW181929.1	TY1/SN/2016	China	2016	2037	822	ATA	954
133	MW181930.1	TY2/SN/2016	China	2016	2037	822	ATG	954
134	MW181931.1	TY3/SN/2016	China	2016	2044	828	ATT	948
135	MW181932.1	SX1/SN/2017	China	2017	2034	813	ATG	948
136	MW181933.1	YT1/SN/2017	China	2017	2042	822	ATG	948
137	MW181934.1	YT2/SN/2017	China	2017	2037	822	ATG	954
138	MW181935.1	YT3/SN/2017	China	2017	2037	822	ATG	954
139	MW181936.1	YT4/SN/2017	China	2017	2042	822	ATG	948
140	MW181937.1	YT5/SN/2017	China	2017	2042	822	ATG	948
141	MW181938.1	LT1/SN/2018	China	2018	2040	822	ATG	948
142	MW181939.1	LT2/SN/2018	China	2018	2039	825	ATG	954
143	MW181940.1	LT3/SN/2018	China	2018	2039	825	ATG	954
144	MW181941.1	LT4/SN/2018	China	2018	2042	822	ATG	948
145	MW181942.1	LT5/SN/2018	China	2018	2042	822	ATG	948
146	MW181943.1	WQ1/SN/2018	China	2018	2042	822	ATG	948
147	MW181944.1	WQ2/SN/2018	China	2018	2042	822	ATG	948
148	MW181945.1	WQ3/SN/2018	China	2018	2037	822	GTG	954
149	MW181946.1	WQ4/SN/2018	China	2018	2037	822	ATG	954
150	MW181947.1	WQ5/SN/2018	China	2018	2037	822	ATG	954
151	MW181948.1	WQ6/SN/2018	China	2018	2039	825	ATG	954
152	MW181949.1	KW1/SN/2018	China	2018	2032	813	ATG	948
153	MW181950.1	KW2/SN/2018	China	2018	2032	813	ATG	948
154	MW181951.1	KW3/SN/2018	China	2018	2032	813	ATG	948
155	MW181952.1	CA1/SN/2018	China	2018	2035	816	ATG	948
156	MW181953.1	CA2/SN/2018	China	2018	2041	822	ATG	948
157	MW181954.1	CA3/SN/2018	China	2018	2037	822	ATG	954
158	MW181955.1	CA4/SN/2018	China	2018	2035	816	ATG	948
159	MW181956.1	WL1/SN/2018	China	2018	2042	822	ATG	948
160	MW181957.1	WL2/SN/2018	China	2018	2042	822	ATG	948
161	MW181958.1	WL3/SN/2018	China	2018	2042	822	ATG	948
162	MW181959.1	WL4/SN/2018	China	2018	2044	828	ATT	948
163	MW181960.1	WL5/SN/2018	China	2018	2037	822	ATG	954
164	MW181961.1	WL6/SN/2018	China	2018	2037	822	ATG	954
165	MW181962.1	WL7/SN/2018	China	2018	2037	822	ATG	954
166	MW181963.1	QD1/SN/2018	China	2018	2032	813	ATG	948
167	MW181964.1	QD2/SN/2018	China	2018	2032	813	ATG	948
168	MW181965.1	QD3/SN/2018	China	2018	2042	822	ATG	954
169	MW181966.1	QD4/SN/2018	China	2018	2037	822	ATG	954
170	MW181967.1	QD5/SN/2018	China	2018	2037	822	ATG	954
171	MW181968.1	QD6/SN/2018	China	2018	2035	816	ATG	948
172	MW181969.1	BYHL1/BJ/2018	China	2018	2032	813	ATG	948
173	MW181970.1	DS1/GS/2018	China	2018	2037	822	ATA	954
174	MW181971.1	DFSM1/QH/2018	China	2018	2041	822	ATG	948
175	MW181972.1	DFSM2/QH/2018	China	2018	2041	822	ATG	948
176	MW181973.1	JZ1/SN/2018	China	2018	2037	822	ATG	954
177	MW181974.1	HP1/SN/2018	China	2018	2041	822	ATG	948
178	MW181975.1	HP2/SN/2018	China	2018	2037	822	ATG	954
179	MW181976.1	HP3/SN/2018	China	2018	2032	813	ATG	948
180	MW181977.1	HP4/SN/2018	China	2018	2035	816	ATG	948
181	MW181978.1	YB1/SN/2018	China	2018	2042	825	ATG	954
182	MW181979.1	YB2/SN/2018	China	2018	2037	822	ATG	954
183	MW181980.1	YB3/SN/2018	China	2018	2037	822	ATG	954
184	MW181981.1	YB4/SN/2018	China	2018	2034	813	ATG	948
185	MW181982.1	DA1/XJ/2018	China	2018	2030	813	ATG	954
186	MW181983.1	LQ1/SN/2018	China	2018	2035	816	ATG	948
187	MW181984.1	LQ2/SN/2018	China	2018	2041	822	ATG	948
188	MW181985.1	LQ3/SN/2018	China	2018	2045	825	ATG	948
189	MW181986.1	JZ2/SN/2019	China	2019	2035	816	ATG	948
190	MW181987.1	JZ3/SN/2019	China	2019	2041	822	ATG	948
191	MW181988.1	LH2/HE/2019	China	2019	2037	822	ATA	954
192	MW181989.1	LH3/HE/2019	China	2019	2042	822	ATG	948
193	MW181990.1	QD7/SN/2019	China	2019	2037	822	ATA	954
194	MW181991.1	QD8/SN/2019	China	2019	2035	816	ATG	948
195	MW289588.1	BJ01/Beijing/2019	Beijing/China	2019	2034	816	ATG	948
196	MW655992.1	TSP8_6	Poland	2020	2034	819	ATG	954
197	MW655993.1	TSP9_2	Poland	2020	2034	819	ATG	954
198	MW655994.1	TSP9_3	Poland	2020	2034	819	ATG	954
199	MW655995.1	TSP9_4	Poland	2020	2034	819	ATG	954
200	MW655996.1	TSP9_6	Poland	2020	2034	819	ATG	954
201	MW655997.1	TSP9_7	Poland	2020	2034	819	ATG	954
202	MW655998.1	TSP9_10	Poland	2020	2034	819	ATG	954
203	MW655999.1	TSP15_8	Poland	2020	2034	822	CTG	945
204	MW656000.1	TSP18_5	Poland	2020	2034	822	ATG	945
205	MW656001.1	TSP19_1	Poland	2020	2034	819	ATG	954
206	MW656002.1	TSP19_2	Poland	2020	2034	819	ATG	954
207	MW656003.1	TSP19_3	Poland	2020	2034	819	ATG	954
208	MW656004.1	TSP19_4	Poland	2020	2034	819	ATG	954
209	MW656005.1	TSP19_5	Poland	2020	2034	819	ATG	954
210	MW656006.1	TSP19_7	Poland	2020	2034	819	ATG	954
211	MW656007.1	TSP19_10	Poland	2020	2034	819	ATG	954
212	MW656008.1	TSP20_1	Poland	2020	2034	819	ATG	954
213	MW656009.1	TSP20_2	Poland	2020	2034	819	ATG	954
214	MW656010.1	TSP20_3	Poland	2020	2034	819	ATG	954
215	MW656011.1	TSP20_5	Poland	2020	2034	819	ATG	954
216	MW656012.1	TSP20_7	Poland	2020	2034	819	ATG	954
217	MW656013.1	TSP20_8	Poland	2020	2034	819	ATG	954
218	MW656014.1	TSP20_9	Poland	2020	2034	819	ATG	954
219	MW656015.1	TSP_swab9	Poland	2020	2034	819	ATG	954
220	MW656016.1	TSPSwab9_1	Poland	2020	2034	819	ATG	954
221	MW656017.1	TSPSwab9_2	Poland	2020	2034	819	ATG	954
222	MW656018.1	TSPSwab9_3	Poland	2020	2034	819	ATG	954
223	MW656019.1	TSPSwab9_4	Poland	2020	2034	819	ATG	954
224	MW656020.1	TSP15_2	Poland	2020	2036	822	CTG	954
225	MW656021.1	TSP18_2118	Poland	2020	2036	822	ATG	948
226	MW656022.1	TSP3_1	Poland	2020	2037	822	ATG	948
227	MW656023.1	TSP3_2	Poland	2020	2037	822	ATG	948
228	MW656024.1	TSP3_4	Poland	2020	2037	822	ATG	948
229	MW656025.1	TSP3_5	Poland	2020	2037	822	ATG	948
230	MW656026.1	TSP3_6	Poland	2020	2037	822	ATG	948
231	MW656027.1	TSP3_7	Poland	2020	2037	822	ATG	948
232	MW656028.1	TSP3_8	Poland	2020	2037	822	ATG	948
233	MW656029.1	TSP3_9	Poland	2020	2037	822	ATG	948
234	MW656030.1	TSP3_10	Poland	2020	2037	822	ATG	948
235	MW656031.1	TSP7_5	Poland	2020	2037	822	ATG	948
236	MW656032.1	TSP8_4	Poland	2020	2037	822	ATG	948
237	MW656033.1	TSP8_8	Poland	2020	2037	822	ATG	948
238	MW656034.1	TSP8_9	Poland	2020	2037	822	ATG	948
239	MW656035.1	TSP9_5	Poland	2020	2037	822	ATG	948
240	MW656036.1	TSP9_8	Poland	2020	2037	822	ATG	948
241	MW656037.1	TSP10_2	Poland	2020	2037	822	ATG	948
242	MW656038.1	TSP10_3	Poland	2020	2037	822	ATG	948
243	MW656039.1	TSP10_4	Poland	2020	2037	822	ATG	948
244	MW656040.1	TSP10_5	Poland	2020	2037	822	ATG	948
245	MW656041.1	TSP10_6	Poland	2020	2037	822	ATG	948
246	MW656042.1	TSP10_7	Poland	2020	2037	822	ATG	948
247	MW656043.1	TSP10_8	Poland	2020	2037	822	ATG	948
248	MW656044.1	TSP10_9	Poland	2020	2037	822	ATG	948
249	MW656045.1	TSP11_2	Poland	2020	2037	822	ATG	948
250	MW656046.1	TSP11_5	Poland	2020	2037	822	ATG	948
251	MW656047.1	TSP11_6	Poland	2020	2037	822	ATG	948
252	MW656048.1	TSP11_8	Poland	2020	2037	822	ATG	948
253	MW656049.1	TSP11_10	Poland	2020	2037	822	ATG	948
254	MW656050.1	TSP12_1	Poland	2020	2037	822	ATG	948
255	MW656051.1	TSP12_2	Poland	2020	2037	822	ATG	948
256	MW656052.1	TSP12_5	Poland	2020	2037	822	ATG	948
257	MW656053.1	TSP12_6	Poland	2020	2037	822	ATG	948
258	MW656054.1	TSP12_7	Poland	2020	2037	822	ATG	948
259	MW656055.1	TSP12_8	Poland	2020	2037	822	ATG	948
260	MW656056.1	TSP12_10	Poland	2020	2037	822	ATG	948
261	MW656057.1	TSP13_1	Poland	2020	2037	822	ATG	948
262	MW656058.1	TSP13_2	Poland	2020	2037	822	ATG	948
263	MW656059.1	TSP13_3	Poland	2020	2037	822	ATG	948
264	MW656060.1	TSP13_4	Poland	2020	2037	822	ATG	948
265	MW656061.1	TSP13_5	Poland	2020	2037	822	ATG	948
266	MW656062.1	TSP13_7	Poland	2020	2037	822	ATG	948
267	MW656063.1	TSP13_9	Poland	2020	2037	822	ATG	948
268	MW656064.1	TSP13_10	Poland	2020	2037	822	ATG	948
269	MW656065.1	TSP14_1	Poland	2020	2037	822	ATG	948
270	MW656066.1	TSP14_2	Poland	2020	2037	822	ATG	948
271	MW656067.1	TSP14_3	Poland	2020	2037	822	ATG	948
272	MW656068.1	TSP14_4	Poland	2020	2037	822	ATG	948
273	MW656069.1	TSP14_5	Poland	2020	2037	822	ATG	948
274	MW656070.1	TSP14_6	Poland	2020	2037	822	ATG	948
275	MW656071.1	TSP14_7	Poland	2020	2037	822	ATG	948
276	MW656072.1	TSP14_8	Poland	2020	2037	822	ATG	948
277	MW656073.1	TSP14_9	Poland	2020	2037	822	ATG	948
278	MW656074.1	TSP14_10	Poland	2020	2037	822	ATG	948
279	MW656075.1	TSP15_4	Poland	2020	2037	822	CTG	948
280	MW656076.1	TSP15_5	Poland	2020	2037	822	CTG	948
281	MW656077.1	TSP15_6	Poland	2020	2037	822	CTG	948
282	MW656078.1	TSP15_7	Poland	2020	2037	822	CTG	948
283	MW656079.1	TSP15_10	Poland	2020	2037	822	CTG	948
284	MW656080.1	TSP16_1	Poland	2020	2037	822	ATG	948
285	MW656081.1	TSP16_2	Poland	2020	2037	822	ATG	948
286	MW656082.1	TSP16_3	Poland	2020	2037	822	ATG	948
287	MW656083.1	TSP16_4	Poland	2020	2037	822	ATG	948
288	MW656084.1	TSP16_5	Poland	2020	2037	822	ATG	948
289	MW656085.1	TSP16_6	Poland	2020	2037	822	ATG	948
290	MW656086.1	TSP16_7	Poland	2020	2037	822	ATG	948
291	MW656087.1	TSP16_8	Poland	2020	2037	822	ATG	948
292	MW656088.1	TSP16_10	Poland	2020	2037	822	ATG	948
293	MW656089.1	TSP17_1	Poland	2020	2037	822	ATG	948
294	MW656090.1	TSP17_2	Poland	2020	2037	822	ATG	948
295	MW656091.1	TSP17_5	Poland	2020	2037	822	ATG	948
296	MW656092.1	TSP17_6	Poland	2020	2037	822	ATG	948
297	MW656093.1	TSP17_8	Poland	2020	2037	822	ATG	948
298	MW656094.1	TSP17_9	Poland	2020	2037	822	ATG	948
299	MW656095.1	TSP18_2	Poland	2020	2037	822	ATG	948
300	MW656096.1	TSP18_3	Poland	2020	2037	822	ATG	948
301	MW656097.1	TSP18_4	Poland	2020	2037	822	ATG	948
302	MW656098.1	TSP18_6	Poland	2020	2037	822	ATG	948
303	MW656099.1	TSP18_7	Poland	2020	2037	822	ATG	948
304	MW656100.1	TSP18_9	Poland	2020	2037	822	ATG	948
305	MW656101.1	TSP18_10	Poland	2020	2037	822	ATG	948
306	MW656102.1	TSP20_6	Poland	2020	2037	822	ATG	948
307	MW656103.1	TSP_swab1	Poland	2020	2037	822	ATG	948
308	MW656104.1	TSP_swab2	Poland	2020	2037	822	ATG	948
309	MW656105.1	TSP_swab5	Poland	2020	2037	822	ATG	948
310	MW656106.1	TSPSwab1_1	Poland	2020	2037	822	ATG	948
311	MW656107.1	TSPSwab1_3	Poland	2020	2037	822	ATG	948
312	MW656108.1	TSPSwab1_4	Poland	2020	2037	822	ATG	948
313	MW656109.1	TSPSwab2_2	Poland	2020	2037	822	ATG	948
314	MW656110.1	TSPSwab2_3	Poland	2020	2037	822	ATG	948
315	MW656111.1	TSPSwab2_4	Poland	2020	2037	822	ATG	948
316	MW656112.1	TSPSwab3_1	Poland	2020	2037	822	ATG	948
317	MW656113.1	TSPSwab3_3	Poland	2020	2037	822	ATG	948
318	MW656114.1	TSPSwab3_4	Poland	2020	2037	822	ATG	948
319	MW656115.1	TSPSwab5_3	Poland	2020	2037	822	ATG	948
320	MW656116.1	TSPSwab5_4	Poland	2020	2037	822	CTG	948
321	MW656117.1	TSPSwab7_3	Poland	2020	2037	822	ATG	948
322	MW656118.1	TSPSwab16_2	Poland	2020	2037	822	ATG	948
323	MW656119.1	TSPSwab16_4	Poland	2020	2037	822	ATG	948
324	MW656120.1	TSP7_8	Poland	2020	2038	822	ATG	948
325	MW656121.1	TSP18_1	Poland	2020	2038	822	ATG	948
326	MW656122.1	TSP_swab3	Poland	2020	2038	822	ATG	948
327	MW656123.1	TSPSwab2_1	Poland	2020	2037	822	ATG	948
328	MW656124.1	TSPSwab5_1	Poland	2020	2037	822	CTG	948
329	MW656125.1	TSPSwab1_2	Poland	2020	2038	822	ATG	948
330	MW656126.1	TSP5_8	Poland	2020	2040	822	ATG	948
331	MW656127.1	TSPSwab5_2	Poland	2020	2039	822	CTG	948
332	MW656128.1	TSP5_1	Poland	2020	2041	822	ATG	948
333	MW656129.1	TSP5_2	Poland	2020	2041	822	ATG	948
334	MW656130.1	TSP5_3	Poland	2020	2041	822	ATG	948
335	MW656131.1	TSP5_4	Poland	2020	2041	822	ATG	948
336	MW656132.1	TSP5_5	Poland	2020	2041	822	ATG	948
337	MW656133.1	TSP5_6	Poland	2020	2041	822	ATG	948
338	MW656134.1	TSP5_7	Poland	2020	2041	822	ATG	948
339	MW656135.1	TSP5_9	Poland	2020	2041	822	ATG	948
340	MW656136.1	TSP5_10	Poland	2020	2041	822	ATG	948
341	MW656137.1	TSP6_5	Poland	2020	2041	822	ATG	948
342	MW656138.1	TSP7_1	Poland	2020	2041	822	ATG	948
343	MW656139.1	TSP7_3	Poland	2020	2041	822	ATG	948
344	MW656140.1	TSP7_4	Poland	2020	2041	822	ATG	948
345	MW656141.1	TSP7_7	Poland	2020	2041	822	ATG	948
346	MW656142.1	TSP7_9	Poland	2020	2041	822	ATG	948
347	MW656143.1	TSP7_10	Poland	2020	2041	822	ATG	948
348	MW656144.1	TSP15_3	Poland	2020	2041	822	ATG	948
349	MW656145.1	TSP_swab15	Poland	2020	2041	822	ATG	948
350	MW656146.1	TSP_swab16	Poland	2020	2041	822	ATG	948
351	MW656147.1	TSPSwab7_1	Poland	2020	2041	822	ATG	948
352	MW656148.1	TSPSwab7_2	Poland	2020	2041	822	ATG	948
353	MW656149.1	TSPSwab15_1	Poland	2020	2041	822	ATG	948
354	MW656150.1	TSPSwab15_2	Poland	2020	2041	822	ATG	948
355	MW656151.1	TSPSwab15_3	Poland	2020	2041	822	ATG	948
356	MW656152.1	TSP7_2	Poland	2020	2042	828	ATG	948
357	MW656153.1	TSP6_1	Poland	2020	2043	825	ATG	954
358	MW656154.1	TSP6_2	Poland	2020	2043	825	ATG	954
359	MW656155.1	TSP6_6	Poland	2020	2043	825	ATG	954
360	MW656156.1	TSP6_8	Poland	2020	2043	825	ATG	954
361	MW656157.1	TSP6_9	Poland	2020	2043	825	ATG	954
362	MW656158.1	TSP6_10	Poland	2020	2043	825	ATG	954
363	MW656159.1	TSP6_2118	Poland	2020	2043	825	ATG	954
364	MW656160.1	TSP8_1	Poland	2020	2043	825	ATG	954
365	MW656161.1	TSP8_10	Poland	2020	2043	825	ATG	954
366	MW656162.1	TSP_swab6	Poland	2020	2043	825	ATG	954
367	MW656163.1	TSP_swab7	Poland	2020	2043	822	ATG	954
368	MW656164.1	TSPSwab6_1	Poland	2020	2043	825	ATG	954
369	MW656165.1	TSPSwab6_2	Poland	2020	2043	825	ATG	954
370	MW656166.1	TSPSwab6_4	Poland	2020	2043	825	ATG	954
371	MW656167.1	TSPSwab7_4	Poland	2020	2043	822	ATG	948
372	MW656168.1	TSPSwab15_4	Poland	2020	2043	822	ATG	948
373	MW656169.1	TSPSwab16_3	Poland	2020	2043	822	ATG	948
374	OL901205.1	PiCV/Hebei/BD/2021	Hebei/China	2021	2032	813	ATG	948
375	OL901206.1	PiCV/Hebei/TS/2021	Hebei/China	2021	2037	822	ATG	954
376	ON598384.2	Fa28/Beijing/2021	Beijing/China	2021	2038	819	ATG	954
377	ON598385.2	Fa29/Beijing/2021	Beijing/China	2021	2037	822	ATG	954
378	ON598386.2	Fa33/Beijing/2021	Beijing/China	2021	2037	822	ATG	948
379	ON598387.2	Fa39/Beijing/2021	Beijing/China	2021	2035	819	ATG	954
380	ON598388.1	Lu27/Beijing/2021	Beijing/China	2021	2038	819	ATG	954
381	ON598389.1	lv1/Beijing/2021	Beijing/China	2021	2032	813	ATG	948
382	ON598390.1	Sp2/Beijing/2021	Beijing/China	2021	2032	813	ATG	948
383	OQ184742.1	WQ4/SN/2022	China	2022	2037	822	ATG	954
384	OQ357580.1	ITA/2019/cat/518.1a	Italy	2019	2043	834	ATG	948
385	OQ715331.1	PiCV/Hebei/TS-YZ2/2023	Hebei/China	2023	2032	813	ATG	948
386	OR242197.1	QY1/HB/2022	Hebei/China	2022	2037	822	ATA	954
387	OR250484.1	QY2/HB/2022	Hebei/China	2022	2035	816	ATG	948
388	OR573846.1	PiCV/Shaanxi/China/10/2021	Shaanxi/China	2021	2036	822	ATG	954
389	OR611917.1	GS-DN2023	China	2023	2037	819	ATG	954
390	OR681893.1	S460_23	South Africa	2023	2014	-	ATG	-
391	OR801794.1	BII_1a_C1	Poland	2022	2042	822	ATG	948
392	OR801795.1	BII_1a_C3	Poland	2022	2042	822	ATG	948
393	OR801796.1	BII_1a_C5	Poland	2022	2042	822	ATG	948
394	OR801797.1	BII_1a_C6	Poland	2022	2042	822	ATG	948
395	OR801798.1	BII_1a_C17	Poland	2022	2042	822	ATG	948
396	OR801799.1	BII_1a_C8	Poland	2022	2042	822	ATG	948
397	OR801800.1	BII_1a_C9	Poland	2022	2042	822	ATG	948
398	OR801801.1	BII_1a_C10	Poland	2022	2042	822	ATG	948
399	OR801802.1	BIII_2a_C1	Poland	2022	2037	822	ATG	948
400	OR801803.1	BIII_2a_C2	Poland	2022	2037	822	ATG	948
401	OR801804.1	BIII_2a_C3	Poland	2022	2037	822	ATG	948
402	OR801805.1	BIII_2a_C4	Poland	2022	2037	822	ATG	948
403	OR801806.1	BIII_2a_C5	Poland	2022	2037	822	ATG	948
404	OR801807.1	BIII_2a_C6	Poland	2022	2037	822	ATG	948
405	OR801808.1	BIII_2a_C7	Poland	2022	2037	822	ATG	948
406	OR801809.1	BIII_2a_C8	Poland	2022	2037	822	ATG	948
407	OR801810.1	BIII_2a_C9	Poland	2022	2037	822	ATG	948
408	OR801811.1	BIII_2a_C10	Poland	2022	2037	822	ATG	948
409	OR801812.1	BIII_3a_C1	Poland	2022	2042	822	ATG	954
410	OR801813.1	BIII_3a_C2	Poland	2022	2037	822	ATG	954
411	OR801814.1	BIII_3a_C3	Poland	2022	2048	828	ATG	954
412	OR801815.1	BIII_3a_C4	Poland	2022	2037	822	ATG	954
413	OR801816.1	BIII_3a_C5	Poland	2022	2042	822	ATG	954
414	OR801817.1	BIII_3a_C6	Poland	2022	2037	822	ATG	948
415	OR801818.1	BIII_3a_C7	Poland	2022	2037	822	ATG	954
416	OR801819.1	BIII_3a_C8	Poland	2022	2037	822	ATG	954
417	OR801820.1	BIII_3a_C9	Poland	2022	2037	822	ATG	954
418	OR801821.1	BIII_3a_C10	Poland	2022	2042	822	ATG	954
419	OR801822.1	BIV_1a_C1	Poland	2022	2043	825	ATG	954
420	OR801823.1	BIV_1a_C2	Poland	2022	2043	825	ATG	954
421	OR801824.1	BIV_1a_C3	Poland	2022	2043	825	ATG	954
422	OR801825.1	BIV_1a_C4	Poland	2022	2043	825	ATG	954
423	OR801826.1	BIV_1a_C5	Poland	2022	2043	825	ATG	954
424	OR801827.1	BIV_1a_C7	Poland	2022	2043	825	ATG	954
425	OR801828.1	BIV_1a_C8	Poland	2022	2043	825	ATG	954
426	OR801829.1	BIV_1a_C9	Poland	2022	2043	825	ATG	954
427	OR801830.1	BIV_1a_C10	Poland	2022	2043	825	ATG	954
428	OR801831.1	BIV_2a_C1	Poland	2022	2043	825	ATG	954
429	OR801832.1	BIV_2a_C2	Poland	2022	2043	825	ATG	954
430	OR801833.1	BIV_2a_C3	Poland	2022	2043	825	ATG	954
431	OR801834.1	BIV_2a_C4	Poland	2022	2043	825	ATG	954
432	OR801835.1	BIV_2a_C5	Poland	2022	2043	825	ATG	954
433	OR801836.1	BIV_2a_C6	Poland	2022	2043	825	ATG	954
434	OR801837.1	BIV_2a_C7	Poland	2022	2043	825	ATG	954
435	OR801838.1	BIV_2a_C8	Poland	2022	2043	825	ATG	954
436	OR801839.1	BIV_2a_C9	Poland	2022	2043	825	ATG	954
437	OR801840.1	BIV_2a_C10	Poland	2022	2043	825	ATG	954
438	OR801841.1	BIV_3a_C1	Poland	2022	2034	816	GCG	948
439	OR801842.1	BIV_3a_C2	Poland	2022	2043	825	ATG	954
440	OR801843.1	BIV_3a_C3	Poland	2022	2034	816	GCG	948
441	OR801844.1	BIV_3a_C4	Poland	2022	2034	816	GCG	948
442	OR801845.1	BIV_3a_C5	Poland	2022	2034	816	GCG	948
443	OR801846.1	BIV_3a_C6	Poland	2022	2037	822	ATG	948
444	OR801847.1	BIV_3a_C7	Poland	2022	2034	816	GCG	948
445	OR801848.1	BIV_3a_C8	Poland	2022	2035	816	GCG	948
446	OR801849.1	BIV_3a_C9	Poland	2022	2034	816	GCG	948
447	OR801850.1	BIV_3a_C10	Poland	2022	2034	816	GCG	948
448	OR801851.1	BV_1a_C1	Poland	2022	2037	822	ATG	948
449	OR801852.1	BV_1a_C2	Poland	2022	2037	822	ATG	948
450	OR801853.1	BV_1a_C3	Poland	2022	2037	822	ATG	948
451	OR801854.1	BV_1a_C4	Poland	2022	2037	822	ATG	948
452	OR801855.1	BV_1a_C5	Poland	2022	2037	822	ATG	948
453	OR801856.1	BV_1a_C6	Poland	2022	2037	822	ATG	948
454	OR801857.1	BV_1a_C7	Poland	2022	2037	822	ATG	948
455	OR801858.1	BV_1a_C8	Poland	2022	2037	822	ATG	948
456	OR801859.1	BV_1a_C9	Poland	2022	2037	822	ATG	948
457	OR801860.1	BV_1a_C10	Poland	2022	2037	822	ATG	948
458	OR801861.1	BV_2a_C1	Poland	2022	2037	822	ATA	954
459	OR801862.1	BV_2a_C2	Poland	2022	2037	822	ATA	954
460	OR801863.1	BV_2a_C3	Poland	2022	2037	822	ATA	954
461	OR801864.1	BV_2a_C4	Poland	2022	2038	822	ATG	948
462	OR801865.1	BV_2a_C5	Poland	2022	2037	822	ATA	954
463	OR801866.1	BV_2a_C6	Poland	2022	2036	822	ATA	954
464	OR801867.1	BV_2a_C7	Poland	2022	2036	822	ATA	954
465	OR801868.1	BV_2a_C8	Poland	2022	2037	822	ATA	954
466	OR801869.1	BV_2a_C9	Poland	2022	2037	822	ATA	954
467	OR801870.1	BV_2a_C10	Poland	2022	2037	822	ATA	954
468	OR801871.1	BV_3a_C1	Poland	2022	2037	822	ATG	948
469	OR801872.1	BV_3a_C2	Poland	2022	2037	822	ATG	948
470	OR801873.1	BV_3a_C3	Poland	2022	2037	822	ATG	948
471	OR801874.1	BV_3a_C4	Poland	2022	2037	822	ATG	948
472	OR801875.1	BV_3a_C5	Poland	2022	2037	822	ATG	948
473	OR801876.1	BV_3a_C6	Poland	2022	2037	822	ATG	948
474	OR801877.1	BV_3a_C7	Poland	2022	2037	822	ATG	948
475	OR801878.1	BV_3a_C8	Poland	2022	2037	822	ATG	948
476	OR801879.1	BV_3a_C9	Poland	2022	2037	822	ATG	948
477	OR801880.1	BV_3a_C10	Poland	2022	2037	822	ATG	948
478	OR801881.1	BI_2b_C1	Poland	2022	2042	822	ATG	954
479	OR801882.1	BI_2b_C2	Poland	2022	2041	825	ATG	948
480	OR801883.1	BI_2b_C3	Poland	2022	2037	822	ATG	948
481	OR801884.1	BI_2b_C4	Poland	2022	2042	822	ATG	954
482	OR801885.1	BI_2b_C5	Poland	2022	2042	822	ATG	954
483	OR801886.1	BI_2b_C6	Poland	2022	2041	825	ATG	948
484	OR801887.1	BI_2b_C8	Poland	2022	2042	822	ATG	954
485	OR801888.1	BI_2b_C9	Poland	2022	2042	822	ATG	954
486	OR801889.1	BI_2b_C10	Poland	2022	2042	822	ATG	954
487	OR801890.1	BIII_2b_C1	Poland	2022	2037	822	ATG	948
488	OR801891.1	BIII_2b_C2	Poland	2022	2037	822	ATA	954
489	OR801892.1	BIII_2b_C3	Poland	2022	2037	822	ATG	948
490	OR801893.1	BIII_2b_C4	Poland	2022	2037	822	ATG	948
491	OR801894.1	BIII_2b_C5	Poland	2022	2037	822	ATG	948
492	OR801895.1	BIII_2b_C6	Poland	2022	2037	822	ATG	948
493	OR801896.1	BIII_2b_C7	Poland	2022	2037	822	ATG	948
494	OR801897.1	BIII_2b_C8	Poland	2022	2037	822	ATG	948
495	OR801898.1	BIII_2b_C9	Poland	2022	2037	822	ATG	948
496	OR801899.1	BIII_2b_C10	Poland	2022	2037	822	ATG	948
497	OR801900.1	BV_2b_C1	Poland	2022	2037	822	ATA	954
498	OR801901.1	BV_2b_C2	Poland	2022	2037	822	ATA	954
499	OR801902.1	BV_2b_C3	Poland	2022	2037	822	ATA	954
500	OR801903.1	BV_2b_C4	Poland	2022	2037	822	ATA	954
501	OR801904.1	BV_2b_C5	Poland	2022	2037	822	ATA	954
502	OR801905.1	BV_2b_C6	Poland	2022	2037	822	ATA	954
503	OR801906.1	BV_2b_C7	Poland	2022	2037	822	ATA	954
504	OR801907.1	BV_2b_C8	Poland	2022	2037	822	ATA	954
505	OR801908.1	BV_2b_C9	Poland	2022	2038	822	ATG	948
506	OR801909.1	BV_2b_C10	Poland	2022	2037	822	ATA	954
507	OR801910.1	BV_3b_C1	Poland	2022	2037	822	ATG	948
508	OR801911.1	BV_3b_C2	Poland	2023	2037	822	ATG	948
509	OR801912.1	BV_3b_C3	Poland	2023	2037	822	ATG	948
510	OR801913.1	BV_3b_C4	Poland	2023	2037	822	ATG	948
511	OR801914.1	BV_3b_C5	Poland	2023	2037	822	ATG	948
512	OR801915.1	BV_3b_C6	Poland	2023	2037	822	ATG	948
513	OR801916.1	BV_3b_C7	Poland	2023	2037	822	ATG	948
514	OR801917.1	BV_3b_C8	Poland	2023	2037	822	ATG	948
515	OR801918.1	BV_3b_C9	Poland	2023	2037	822	ATA	954
516	OR801919.1	BV_3b_C10	Poland	2023	2037	822	ATG	948
517	OR801920.1	BII_2c_C1	Poland	2023	2037	822	ATA	954
518	OR801921.1	BII_2c_C2	Poland	2023	2037	822	ATA	954
519	OR801922.1	BII_2c_C3	Poland	2023	2037	822	ATA	954
520	OR801923.1	BII_2c_C4	Poland	2023	2038	822	ATA	948
521	OR801924.1	BII_2c_C5	Poland	2023	2037	822	ATA	954
522	OR801925.1	BII_2c_C6	Poland	2023	2037	822	ATA	954
523	OR801926.1	BII_2c_C7	Poland	2023	2037	822	ATA	954
524	OR801927.1	BII_2c_C8	Poland	2023	2040	825	ATA	954
525	OR801928.1	BII_2c_C9	Poland	2023	2037	822	ATA	954
526	OR801929.1	BII_2c_C10	Poland	2023	2037	822	ATA	954
527	OR801930.1	BIII_2c_C1	Poland	2023	2037	822	ATA	954
528	OR801931.1	BIII_2c_C2	Poland	2023	2037	822	ATA	954
529	OR801932.1	BIII_2c_C4	Poland	2023	2037	822	ATA	954
530	OR801933.1	BIII_2c_C5	Poland	2023	2037	822	ATA	954
531	OR801934.1	BIII_2c_C6	Poland	2023	2037	822	ATA	954
532	OR801935.1	BIII_2c_C7	Poland	2023	2037	822	ATA	954
533	OR801936.1	BIII_2c_C8	Poland	2023	2037	822	ATA	954
534	OR801937.1	BIII_2c_C9	Poland	2023	2037	822	ATA	954
535	OR801938.1	BIII_2c_C10	Poland	2023	2037	822	ATA	954
536	OR801939.1	BIV_2c_C1	Poland	2022	2037	822	ATA	954
537	OR801940.1	BIV_2c_C2	Poland	2022	2037	822	ATA	954
538	OR801941.1	BIV_2c_C3	Poland	2022	2037	822	ATA	954
539	OR801942.1	BIV_2c_C4	Poland	2022	2037	822	ATA	954
540	OR801943.1	BIV_2c_C5	Poland	2022	2037	822	ATA	954
541	OR801944.1	BIV_2c_C6	Poland	2022	2037	822	ATA	954
542	OR801945.1	BIV_2c_C7	Poland	2022	2037	822	ATA	954
543	OR801946.1	BIV_2c_C8	Poland	2022	2037	822	ATA	954
544	OR801947.1	BIV_2c_C9	Poland	2022	2037	822	ATA	954
545	OR801948.1	BIV_2c_C10	Poland	2022	2037	822	ATA	954
546	OR801949.1	BV_1c_C1	Poland	2022	2035	819	ATG	948
547	OR801950.1	BV_1c_C2	Poland	2022	2037	822	ATA	954
548	OR801951.1	BV_1c_C3	Poland	2022	2037	822	ATA	954
549	OR801952.1	BV_1c_C4	Poland	2022	2037	822	ATA	954
550	OR801953.1	BV_1c_C5	Poland	2022	2037	822	ATA	954
551	OR801954.1	BV_1c_C6	Poland	2022	2037	822	ATA	954
552	OR801955.1	BV_1c_C7	Poland	2022	2037	822	ATA	954
553	OR801956.1	BV_1c_C8	Poland	2022	2037	822	ATA	954
554	OR801957.1	BV_1c_C9	Poland	2022	2037	822	ATA	954
555	OR801958.1	BV_1c_C10	Poland	2022	2037	822	ATA	954
556	OR801959.1	BV_3c_C1	Poland	2022	2037	822	ATG	948
557	OR801960.1	BV_3c_C2	Poland	2022	2037	822	ATG	948
558	OR801961.1	BV_3c_C3	Poland	2022	2037	822	ATG	948
559	OR801962.1	BV_3c_C4	Poland	2022	2037	822	ATG	948
560	OR801963.1	BV_3c_C5	Poland	2022	2037	822	ATG	948
561	OR801964.1	BV_3c_C6	Poland	2022	2037	822	ATG	948
562	OR801965.1	BV_3c_C7	Poland	2022	2037	822	ATG	948
563	OR801966.1	BV_3c_C8	Poland	2022	2037	822	ATA	954
564	OR801967.1	BV_3c_C9	Poland	2022	2037	822	ATG	948
565	OR801968.1	BV_3c_C10	Poland	2022	2037	822	ATG	948
566	OR801969.1	BII_1d_C1	Poland	2022	2037	822	ATA	954
567	OR801970.1	BII_1d_C2	Poland	2022	2037	822	ATA	954
568	OR801971.1	BII_1d_C3	Poland	2022	2037	822	ATA	954
569	OR801972.1	BII_1d_C4	Poland	2022	2037	822	ATA	954
570	OR801973.1	BII_1d_C6	Poland	2022	2037	822	ATA	954
571	OR801974.1	BII_1d_C7	Poland	2022	2037	822	ATA	954
572	OR801975.1	BII_1d_C8	Poland	2022	2037	822	ATA	954
573	OR801976.1	BII_1d_C9	Poland	2022	2037	822	ATA	954
574	OR801977.1	BII_1d_C10	Poland	2022	2037	822	ATA	954
575	OR801978.1	BII_1d_C11	Poland	2022	2038	822	ATG	948
576	OR801979.1	BII_3d_C1	Poland	2022	2037	822	ATA	954
577	OR801980.1	BII_3d_C2	Poland	2022	2037	822	ATA	954
578	OR801981.1	BII_3d_C3	Poland	2022	2037	822	ATA	954
579	OR801982.1	BII_3d_C4	Poland	2022	2037	822	ATA	954
580	OR801983.1	BII_3d_C5	Poland	2022	2037	822	ATA	954
581	OR801984.1	BII_3d_C6	Poland	2022	2037	822	ATA	954
582	OR801985.1	BII_3d_C7	Poland	2022	2037	822	ATA	954
583	OR801986.1	BII_3d_C8	Poland	2022	2037	822	ATA	954
584	OR801987.1	BII_3d_C9	Poland	2022	2037	822	ATA	954
585	OR801988.1	BII_3d_C10	Poland	2022	2037	822	ATA	954
586	OR801989.1	BIII_2d_C1	Poland	2022	2037	822	ATA	954
587	OR801990.1	BIII_2d_C2	Poland	2022	2037	822	ATA	954
588	OR801991.1	BIII_2d_C3	Poland	2022	2037	822	ATA	954
589	OR801992.1	BIII_2d_C4	Poland	2022	2037	822	ATA	954
590	OR801993.1	BIII_2d_C5	Poland	2022	2037	822	ATA	954
591	OR801994.1	BIII_2d_C6	Poland	2022	2037	822	ATA	954
592	OR801995.1	BIII_2d_C7	Poland	2022	2037	822	ATA	954
593	OR801996.1	BIII_2d_C8	Poland	2022	2037	822	ATA	954
594	OR801997.1	BIII_2d_C9	Poland	2022	2037	822	ATA	954
595	OR801998.1	BIII_2d_C10	Poland	2022	2037	822	ATA	954
596	OR801999.1	BIV_2d_C1	Poland	2022	2037	822	ATA	954
597	OR802000.1	BIV_2d_C2	Poland	2022	2037	822	ATA	954
598	OR802001.1	BIV_2d_C3	Poland	2022	2037	822	ATA	954
599	OR802002.1	BIV_2d_C4	Poland	2022	2037	822	ATA	954
600	OR802003.1	BIV_2d_C5	Poland	2022	2037	822	ATA	954
601	OR802004.1	BIV_2d_C6	Poland	2022	2037	822	ATA	954
602	OR802005.1	BIV_2d_C7	Poland	2022	2037	822	ATA	954
603	OR802006.1	BIV_2d_C8	Poland	2022	2037	822	ATA	954
604	OR802007.1	BIV_2d_C9	Poland	2022	2037	822	ATA	954
605	OR802008.1	BIV_2d_C10	Poland	2022	2037	822	ATA	954
606	OR802009.1	BIV_3d_C1	Poland	2022	2037	822	ATA	954
607	OR802010.1	BIV_3d_C2	Poland	2022	2037	822	ATA	954
608	OR802011.1	BIV_3d_C3	Poland	2022	2037	822	ATA	954
609	OR802012.1	BIV_3d_C4	Poland	2022	2037	822	ATA	954
610	OR802013.1	BIV_3d_C5	Poland	2022	2037	822	ATA	954
611	OR802014.1	BIV_3d_C6	Poland	2022	2037	822	ATA	954
612	OR802015.1	BIV_3d_C7	Poland	2022	2037	822	ATA	954
613	OR802016.1	BIV_3d_C8	Poland	2022	2037	822	ATA	954
614	OR802017.1	BIV_3d_C9	Poland	2022	2037	822	ATA	954
615	OR802018.1	BIV_3d_C10	Poland	2022	2037	822	ATA	954
616	OR802019.1	BV_3d_C1	Poland	2022	2043	825	ATG	954
617	OR802020.1	BV_3d_C2	Poland	2022	2043	825	ATG	954
618	OR802021.1	BV_3d_C3	Poland	2022	2043	825	ATG	954
619	OR802022.1	BV_3d_C4	Poland	2022	2039	822	ATG	954
620	OR802023.1	BV_3d_C5	Poland	2022	2043	825	ATG	954
621	OR802024.1	BV_3d_C6	Poland	2022	2043	825	ATG	954
622	OR802025.1	BV_3d_C7	Poland	2022	2043	825	ATG	954
623	OR802026.1	BV_3d_C8	Poland	2022	2043	825	ATG	954
624	OR802027.1	BV_3d_C9	Poland	2022	2043	825	ATG	954
625	OR802028.1	BV_3d_C10	Poland	2022	2037	822	ATA	954
626	OR802029.1	BII_2e_C1	Poland	2022	2037	822	ATA	954
627	OR802030.1	BII_2e_C2	Poland	2022	2037	822	ATA	954
628	OR802031.1	BII_2e_C3	Poland	2022	2037	822	ATA	954
629	OR802032.1	BII_2e_C4	Poland	2022	2037	822	ATA	954
630	OR802033.1	BII_2e_C5	Poland	2022	2037	822	ATA	954
631	OR802034.1	BII_2e_C6	Poland	2022	2037	822	ATA	954
632	OR802035.1	BII_2e_C8	Poland	2022	2037	822	ATA	954
633	OR802036.1	BII_2e_C9	Poland	2022	2037	822	ATA	954
634	OR802037.1	BII_2e_C10	Poland	2022	2037	822	ATA	954
635	OR802038.1	BIII_2e_C1	Poland	2022	2037	822	ATA	954
636	OR802039.1	BIII_2e_C2	Poland	2022	2037	822	ATA	954
637	OR802040.1	BIII_2e_C3	Poland	2022	2037	822	ATA	954
638	OR802041.1	BIII_2e_C4	Poland	2022	2037	822	ATA	954
639	OR802042.1	BIII_2e_C5	Poland	2022	2037	822	ATA	954
640	OR802043.1	BIII_2e_C6	Poland	2022	2037	822	ATA	954
641	OR802044.1	BIII_2e_C7	Poland	2022	2037	822	ATA	954
642	OR802045.1	BIII_2e_C8	Poland	2022	2037	822	ATA	954
643	OR802046.1	BIII_2e_C9	Poland	2022	2037	822	ATA	954
644	OR802047.1	BIII_2e_C10	Poland	2022	2037	822	ATA	954
645	OR802048.1	BIV_2e_C1	Poland	2022	2037	822	ATA	954
646	OR802049.1	BIV_2e_C2	Poland	2022	2037	822	ATA	954
647	OR802050.1	BIV_2e_C3	Poland	2022	2037	822	ATA	954
648	OR802051.1	BIV_2e_C4	Poland	2022	2037	822	ATA	954
649	OR802052.1	BIV_2e_C5	Poland	2022	2037	822	ATA	954
650	OR802053.1	BIV_2e_C6	Poland	2022	2037	822	ATA	954
651	OR802054.1	BIV_2e_C7	Poland	2022	2037	822	ATA	954
652	OR802055.1	BIV_2e_C8	Poland	2022	2037	822	ATA	954
653	OR802056.1	BIV_2e_C9	Poland	2022	2037	822	ATA	954
654	OR802057.1	BIV_2e_C10	Poland	2022	2037	822	ATA	954
655	OR802058.1	BV_3e_C2	Poland	2022	2043	825	ATG	954
656	OR802059.1	BV_3e_C3	Poland	2022	2043	825	ATG	954
657	OR802060.1	BV_3e_C4	Poland	2022	2043	825	ATG	954
658	OR802061.1	BV_3e_C5	Poland	2022	2043	825	ATG	954
659	OR802062.1	BV_3e_C7	Poland	2022	2043	825	ATG	954
660	OR802063.1	BV_3e_C8	Poland	2022	2037	822	ATA	954
661	OR802064.1	BV_3e_C9	Poland	2022	2043	825	ATG	954
662	OR802065.1	BV_3e_C10	Poland	2022	2043	825	ATG	954
663	OR802066.1	BI_2f_C1	Poland	2022	2043	825	ATG	954
664	OR802067.1	BI_2f_C2	Poland	2022	2043	825	ATG	954
665	OR802068.1	BI_2f_C3	Poland	2022	2043	825	ATG	954
666	OR802069.1	BI_2f_C5	Poland	2022	2037	822	ATA	954
667	OR802070.1	BI_2f_C7	Poland	2022	2037	822	ATA	954
668	OR802071.1	BI_2f_C8	Poland	2022	2037	822	ATA	954
669	OR802072.1	BI_2f_C10	Poland	2022	2037	822	ATA	954
670	OR802073.1	BIII_2f_C1	Poland	2022	2037	822	ATA	954
671	OR802074.1	BIII_2f_C2	Poland	2022	2037	822	ATA	954
672	OR802075.1	BIII_2f_C3	Poland	2022	2037	822	ATA	954
673	OR802076.1	BIII_2f_C4	Poland	2022	2037	822	ATA	954
674	OR802077.1	BIII_2f_C5	Poland	2022	2037	822	ATA	954
675	OR802078.1	BIII_2f_C6	Poland	2022	2037	822	ATA	954
676	OR802079.1	BIII_2f_C7	Poland	2022	2037	822	ATA	954
677	OR802080.1	BIII_2f_C8	Poland	2022	2037	822	ATA	954
678	OR802081.1	BIII_2f_C9	Poland	2022	2037	822	ATA	954
679	OR802082.1	BIII_2f_C10	Poland	2022	2037	822	ATA	954
680	OR802083.1	BIII_2g_C1	Poland	2022	2037	822	ATA	954
681	OR802084.1	BIII_2g_C2	Poland	2022	2037	822	ATA	954
682	OR802085.1	BIII_2g_C3	Poland	2022	2037	822	ATA	954
683	OR802086.1	BIII_2g_C4	Poland	2022	2037	822	ATA	954
684	OR802087.1	BIII_2g_C5	Poland	2022	2037	822	ATA	954
685	OR802088.1	BIII_2g_C6	Poland	2022	2037	822	ATA	954
686	OR802089.1	BIII_2g_C7	Poland	2022	2037	822	ATA	954
687	OR802090.1	BIII_2g_C8	Poland	2022	2037	822	ATA	954
688	OR802091.1	BIII_2g_C9	Poland	2022	2037	822	ATA	954
689	OR802092.1	BIII_2g_C10	Poland	2022	2037	822	ATA	954
690	OR802093.1	BIV_2g_C1	Poland	2022	2037	822	ATA	954
691	OR802094.1	BIV_2g_C2	Poland	2022	2037	822	ATA	954
692	OR802095.1	BIV_2g_C3	Poland	2022	2037	822	ATA	954
693	OR802096.1	BIV_2g_C5	Poland	2022	2037	822	ATA	954
694	OR802097.1	BIV_2g_C6	Poland	2022	2037	822	ATA	954
695	OR802098.1	BIV_2g_C7	Poland	2022	2037	822	ATA	954
696	OR802099.1	BIV_2g_C8	Poland	2022	2037	822	ATA	954
697	OR802100.1	BIV_2g_C9	Poland	2022	2037	822	ATA	954
698	OR802101.1	BIV_2g_C10	Poland	2022	2037	822	ATA	954
699	OR802102.1	BII_3h_C1	Poland	2022	2037	822	ATA	954
700	OR802103.1	BII_3h_C2	Poland	2022	2037	822	ATA	954
701	OR802104.1	BII_3h_C3	Poland	2022	2037	822	ATA	954
702	OR802105.1	BII_3h_C5	Poland	2022	2037	822	ATA	954
703	OR802106.1	BII_3h_C6	Poland	2022	2037	822	ATA	954
704	OR802107.1	BII_3h_C7	Poland	2022	2037	822	ATA	954
705	OR802108.1	BII_3h_C8	Poland	2022	2037	822	ATA	954
706	OR802109.1	BII_3h_C9	Poland	2022	2037	822	ATA	954
707	OR802110.1	BII_3h_C10	Poland	2022	2037	822	ATA	954
708	OR802111.1	BIII_2h_C1	Poland	2022	2037	822	ATA	954
709	OR802112.1	BIII_2h_C2	Poland	2022	2037	822	ATA	954
710	OR802113.1	BIII_2h_C3	Poland	2022	2037	822	ATA	954
711	OR802114.1	BIII_2h_C5	Poland	2022	2037	822	ATA	954
712	OR802115.1	BIII_2h_C6	Poland	2022	2037	822	ATA	954
713	OR802116.1	BIII_2h_C7	Poland	2022	2037	822	ATA	954
714	OR802117.1	BIII_2h_C8	Poland	2022	2037	822	ATA	954
715	OR802118.1	BIII_2h_C9	Poland	2022	2037	822	ATA	954
716	OR802119.1	BIII_2h_C10	Poland	2022	2037	822	ATA	954
717	OR802120.1	BIV_2h_C1	Poland	2022	2037	822	ATA	954
718	OR802121.1	BIV_2h_C2	Poland	2022	2037	822	ATA	954
719	OR802122.1	BIV_2h_C3	Poland	2022	2037	822	ATA	954
720	OR802123.1	BIV_2h_C4	Poland	2022	2037	822	ATA	954
721	OR802124.1	BIV_2h_C5	Poland	2022	2037	822	ATA	954
722	OR802125.1	BIV_2h_C6	Poland	2022	2037	822	ATA	954
723	OR802126.1	BIV_2h_C7	Poland	2022	2037	822	ATA	954
724	OR802127.1	BIV_2h_C8	Poland	2022	2037	822	ATA	954
725	OR802128.1	BIV_2h_C9	Poland	2022	2037	822	ATA	954
726	OR843255.1	Fa1/Beijing/2021	Beijing/China	2021	2032	813	ATG	948
727	OR843256.1	Fa2/Beijing/2021	Beijing/China	2021	2032	813	ATG	948
728	OR843257.1	Fa3/Beijing/2021	Beijing/China	2021	2041	822	ATG	954
729	OR843258.1	Fa4/Beijing/2021	Beijing/China	2021	2041	822	ATG	954
730	OR843259.1	Fa5/Beijing/2021	Beijing/China	2021	2041	822	ATG	954
731	OR843260.1	Fa6/Beijing/2021	Beijing/China	2021	2041	822	ATG	954
732	OR843261.1	Fa8/Beijing/2021	Beijing/China	2021	2041	822	ATG	954
733	OR843262.1	Fa11/Beijing/2021	Beijing/China	2021	2041	822	ATG	954
734	OR843263.1	Fa15/Beijing/2021	Beijing/China	2021	2037	822	ATG	954
735	OR843264.1	Fa17/Beijing/2021	Beijing/China	2021	2037	822	ATG	954
736	OR843265.1	Fa19/Beijing/2021	Beijing/China	2021	2037	822	ATG	954
737	OR843266.1	Fa21/Beijing/2021	Beijing/China	2021	2042	822	ATG	948
738	OR843267.1	Fa23/Beijing/2021	Beijing/China	2021	2037	822	ATG	954
739	OR843268.1	Fa25/Beijing/2021	Beijing/China	2021	2037	822	ATG	954
740	OR843269.1	Fa26/Beijing/2021	Beijing/China	2021	2037	822	ATG	954
741	OR843270.1	Fa27/Beijing/2021	Beijing/China	2021	2037	822	ATG	954
742	OR843271.1	Fa30/Beijing/2021	Beijing/China	2021	2037	822	ATG	948
743	OR843272.1	Fa31/Beijing/2021	Beijing/China	2021	2041	822	ATG	948
744	OR843273.1	Fa32/Beijing/2021	Beijing/China	2021	2037	822	ATG	954
745	OR843274.1	Fa35/Beijing/2021	Beijing/China	2021	2041	822	ATG	948
746	OR843275.1	Fa36/Beijing/2021	Beijing/China	2021	2037	822	ATG	954
747	OR843276.1	Fa37/Beijing/2021	Beijing/China	2021	2042	822	ATG	948
748	OR843277.1	Fa38/Beijing/2021	Beijing/China	2021	2032	813	ATG	948
749	OR843278.1	Fa40/Beijing/2021	Beijing/China	2021	2036	822	ATG	954
750	OR941416.1	GX1	Guangxi/China	2023	2035	816	ATG	954
751	OR999199.1	SI_1a_C1	Poland	2022	2038	819	ATG	954
752	OR999200.1	SI_1a_C5	Poland	2022	2038	819	ATG	954
753	OR999201.1	SI_2c_C1	Poland	2022	2037	822	ATA	954
754	OR999202.1	SI_2c_C2	Poland	2022	2037	822	ATA	954
755	OR999203.1	SI_2c_C3	Poland	2022	2037	822	ATA	954
756	OR999204.1	SI_2c_C4	Poland	2022	2037	822	ATA	954
757	OR999205.1	SI_2c_C5	Poland	2022	2037	822	ATA	954
758	OR999206.1	SI_2c_C6	Poland	2022	2040	825	ATA	954
759	OR999207.1	SI_2d_C1	Poland	2022	2037	822	ATA	954
760	OR999208.1	SI_2d_C2	Poland	2022	2038	822	ATA	954
761	OR999209.1	SI_2d_C4	Poland	2022	2037	822	ATA	954
762	OR999210.1	SI_2g_C1	Poland	2022	2037	822	ATA	954
763	OR999211.1	SI_2g_C2	Poland	2022	2037	822	ATA	954
764	OR999212.1	SI_2g_C3	Poland	2022	2038	822	ATA	954
765	OR999213.1	SI_2g_C4	Poland	2022	2037	822	ATA	954
766	OR999214.1	SI_2g_C5	Poland	2022	2037	822	ATA	954
767	OR999215.1	SI_3a_C1	Poland	2022	2036	822	ATA	954
768	OR999216.1	SI_3a_C2	Poland	2022	2036	822	ATA	954
769	OR999217.1	SI_3a_C3	Poland	2022	2036	822	ATA	954
770	OR999218.1	SI_3a_C4	Poland	2022	2036	822	ATA	954
771	OR999219.1	SI_3b_C1	Poland	2022	2036	822	ATA	954
772	OR999220.1	SI_3b_C2	Poland	2022	2036	822	ATA	954
773	OR999221.1	SI_3b_C3	Poland	2022	2036	822	ATA	954
774	OR999222.1	SI_3b_C5	Poland	2022	2036	822	ATA	954
775	OR999223.1	SI_3d_C2	Poland	2022	2036	822	ATA	954
776	OR999224.1	SI_3g_C1	Poland	2022	2036	822	ATA	954
777	OR999225.1	SI_3g_C3	Poland	2022	2036	822	ATA	954
778	OR999226.1	SII_1c_C1	Poland	2022	2037	822	ATA	954
779	OR999227.1	SII_1c_C3	Poland	2022	2037	822	ATA	954
780	OR999228.1	SII_1c_C5	Poland	2022	2037	822	ATA	954
781	OR999229.1	SII_1g_C1	Poland	2022	2037	822	ATA	954
782	OR999230.1	SII_1g_C3	Poland	2022	2038	822	ATA	954
783	OR999231.1	SII_2b_C2	Poland	2022	2037	822	ATA	954
784	OR999232.1	SII_2b_C3	Poland	2022	2037	822	ATA	954
785	OR999233.1	SII_2b_C4	Poland	2022	2037	822	ATA	954
786	OR999234.1	SII_2b_C5	Poland	2022	2037	822	ATA	954
787	OR999235.1	SII_3c_C1	Poland	2022	2037	822	ATA	954
788	OR999236.1	SII_3c_C4	Poland	2022	2037	822	ATA	954
789	OR999237.1	SII_3c_C5	Poland	2022	2037	822	ATA	954
790	OR999238.1	SIII_3b_C1	Poland	2022	2037	822	ATG	954
791	OR999239.1	SIII_3d_C1	Poland	2022	2037	822	ATG	954
792	OR999240.1	SV_1d_C2	Poland	2022	2037	822	ATA	954
793	OR999241.1	SV_1g_C1	Poland	2022	2037	822	ATA	954
794	OR999242.1	SV_1g_C6	Poland	2022	2037	822	ATA	954
795	OR999243.1	SI_1a_C2	Poland	2022	2042	822	ATG	954
796	OR999244.1	SI_1a_C3	Poland	2022	2042	822	ATG	954
797	OR999245.1	SI_3c_C1	Poland	2022	2043	825	ATG	954
798	OR999246.1	SI_3c_C2	Poland	2022	2043	825	ATG	954
799	OR999247.1	SI_3c_C3	Poland	2022	2043	825	ATG	954
800	OR999248.1	SI_3c_C4	Poland	2022	2043	825	ATG	954
801	OR999249.1	SI_3c_C5	Poland	2022	2043	825	ATG	954
802	OR999250.1	SI_3d_C3	Poland	2022	2044	825	ATG	954
803	OR999251.1	SI_3d_C4	Poland	2022	2043	825	ATG	954
804	OR999252.1	SIV_1b_C1	Poland	2022	2043	825	ATG	954
805	OR999253.1	SIV_1c_C1	Poland	2022	2043	825	ATG	954
806	OR999254.1	SIV_1c_C2	Poland	2022	2043	825	ATG	954
807	OR999255.1	SIV_1d_C1	Poland	2022	2043	825	ATG	954
808	OR999256.1	SIV_2b_C2	Poland	2022	2043	825	ATG	954
809	OR999257.1	SIV_2b_C3	Poland	2022	2043	825	ATG	954
810	OR999258.1	SIV_2b_C4	Poland	2022	2043	825	ATG	954
811	OR999259.1	SV_1d_C1	Poland	2022	2043	825	ATG	954
812	OR999260.1	SV_1g_C2	Poland	2022	2043	825	ATG	954
813	OR999261.1	SI_1a_C4	Poland	2022	2037	822	ATG	948
814	OR999262.1	SI_2a_C1	Poland	2022	2037	822	ATG	948
815	OR999263.1	SI_2a_C3	Poland	2022	2039	822	ATG	948
816	OR999264.1	SI_2a_C4	Poland	2022	2038	822	ATG	948
817	OR999265.1	SII_1b_C2	Poland	2022	2043	822	ATG	948
818	OR999266.1	SII_1c_C2	Poland	2022	2042	822	ATG	948
819	OR999267.1	SII_2b_C1	Poland	2022	2038	822	ATG	948
820	OR999268.1	SII_3b_C1	Poland	2022	2042	822	ATG	948
821	OR999269.1	SII_3b_C2	Poland	2022	2042	822	ATG	948
822	OR999270.1	SII_3b_C3	Poland	2022	2043	822	ATG	948
823	OR999271.1	SII_3b_C4	Poland	2022	2042	822	ATG	948
824	OR999272.1	SII_3b_C5	Poland	2022	2042	822	ATG	948
825	OR999273.1	SV_1b_C1	Poland	2022	2042	822	ATG	948
826	OR999274.1	SV_1b_C2	Poland	2022	2042	822	ATG	948
827	OR999275.1	SV_1b_C3	Poland	2022	2037	822	ATG	948
828	OR999276.1	SV_1b_C4	Poland	2022	2044	822	ATG	948
829	OR999277.1	SV_1b_C5	Poland	2022	2043	822	ATG	948
830	OR999278.1	SV_1b_C6	Poland	2022	2043	822	ATG	948
831	PP301888.1	SX01/Shanxi/2023	Shanxi/China	2023	2038	822	ATA	948
832	PP405066.1	GS-DN2023-1-3	Gansu/China	2023	2034	-	-	948
833	PP405067.1	HB-DN2023-3-3	Hebei/China	2023	2036	822	ATG	954
834	PP405068.1	HB-DN2023-4-1	Hebei/China	2023	2037	822	ATG	954
835	PP405069.1	DN2023-5-2	China	2023	2046	822	ATG	-
836	PP405070.1	SX-DN2023-6-1	Shanxi/China	2023	2040	825	ATG	948
837	PP405071.1	SX-DN2023-6-2	Shanxi/China	2023	2057	822	ATG	-
838	PP502985.1	PiCV-ZYL01/2023	China	2023	2036	816	ATG	948
839	PP516424.1	PiCV-ZYL02/2023	China	2023	2040	819	ATG	948
840	PP556373.1	PiCV-LY1	China	2023	2037	822	ATG	954
841	PP556374.1	PiCV-LY8	China	2023	2037	822	ATG	954
842	PP556375.1	PiCV-LC7	China	2023	2039	819	ATG	954
843	PP556376.1	PiCV-LC6	China	2023	2037	816	ATG	954
844	PP556377.1	PiCV-LC3	China	2023	2037	822	ATG	954
845	PP663502.1	CDVUM-2022-28072747	Canada	2022	2043	825	ATG	948
846	PQ346903.1	PiCV/Hebei/TS-1/2024	Hebei/China	2024	2032	813	ATG	948
847	PQ346904.1	PiCV/Hebei/TS-2/2024	Hebei/China	2024	2041	825	ATA	948
848	PQ346905.1	PiCV/Hebei/TS-3/2024	Hebei/China	2024	2038	822	ATG	948
849	PQ346906.1	PiCV/Hebei/TS-4/2024	Hebei/China	2024	2037	822	ATA	954
850	PQ472728.1	GX2	Guangxi/China	2024	2030	816	ATG	954
851	PQ472729.1	GX3	Guangxi/China	2024	2037	822	ATG	954
852	PQ472730.1	GX4	Guangxi/China	2024	2037	822	ATG	954
853	PQ472731.1	GX5	Guangxi/China	2024	2037	822	ATG	954
854	PQ472732.1	GX6	Guangxi/China	2024	2038	819	ATG	954
855	PQ472733.1	GX7	Guangxi/China	2024	2040	825	ATG	954
856	PQ472734.1	GX8	Guangxi/China	2024	2040	825	ATG	954
